# Supplementary material for: Can the Timed and Targeted Counseling Model Improve the Quality of Maternal and Newborn Health Care? A Process Analysis in the Rural Hoima District in Uganda
Source: Int J Environ Res Public Health. 2021 Apr 21;18(9):4410. doi: 10.3390/ijerph18094410 (PMC8122283; doi:10.3390/ijerph18094410)
Supplement: Supplementary file 1 [file ijerph-18-04410-s001.zip]

Archive with 1 entries (1 files):
- ijerph-1114913-supplementary.pdf
